# Supplementary material for: Comprehensive Analysis of Codon Usage on Porcine Astrovirus
Source: Viruses. 2020 Sep 6;12(9):991. doi: 10.3390/v12090991 (PMC7552017; doi:10.3390/v12090991)
Supplement: Supplementary file 1 [file viruses-12-00991-s001.zip]

Archive with 4 entries (3 files):
- Supplementary_Files/
- Supplementary_Files/PAstV_Supplementary_Figures.docx
- Supplementary_Files/PAstV_Supplementary_table_S1.xlsx
- Supplementary_Files/PAstV_Supplementary_table_S2.xlsx
