# Supplementary material for: Comprehensive Analysis of Codon Usage on Porcine Astrovirus
Source: Viruses. 2020 Sep 6;12(9):991. doi: 10.3390/v12090991 (PMC7552017; doi:10.3390/v12090991)
Supplement: Supplementary file 1 [file viruses-12-00991-s001.zip › Supplementary_Files/PAstV_Supplementary_table_S1.xlsx]

## Sheet: genome_seqs
Table S1. The detailed information of PAstV strains in NCBI nucleic acid database.
Locus	Type	Strain	Country	Collection date
GQ914773	Porcine astrovirus 1	Shanghai/2008	China: Shanghai	2008
KF787112	Porcine astrovirus 1	PAstV-GX1	China: Guangxi	2013
JF713710	Porcine astrovirus 2	43/USA	USA	2010
JF713712	Porcine astrovirus 2	51/USA	USA	2010
JX556690	Porcine astrovirus 2	AstV2-US-IA122	USA	2011-06-23
KJ495986	Porcine astrovirus 2	ExpPig-36	USA	2012
KP747573	Porcine astrovirus 2	AstV-LL-1	China	2006-10-01
KP759770	Porcine astrovirus 2	KNU14-07	South Korea	2014-07-01
KP982872	Porcine astrovirus 2	Bel-12R021	Belgium	Not available
KY214438	Porcine astrovirus 2	15V010	Belgium	2015-01-01
KY940076	Porcine astrovirus 2	K321	Kenya	2012-08-01
KY940077	Porcine astrovirus 2	U083	Uganda	2012-11-01
LC201585	Porcine astrovirus 2	PoAstV2/JPN/Bu5-10-1/2014	Japan	2014
LC201586	Porcine astrovirus 2	PoAstV2/JPN/HgOg2-1/2015	Japan	2015
LC201587	Porcine astrovirus 2	PoAstV2/JPN/HgOg2-4/2015	Japan	2015
LC201588	Porcine astrovirus 2	PoAstV2/JPN/HgYa2-3/2015	Japan	2015
LC201589	Porcine astrovirus 2	PoAstV2/JPN/Ishi-Ya4/2015	Japan	2015
LC201590	Porcine astrovirus 2	PoAstV2/JPN/Ishi-Ya6/2015	Japan	2015
LC201592	Porcine astrovirus 2	PoAstV2/JPN/Ishi-Ya8/2015	Japan	2015
LC201593	Porcine astrovirus 2	PoAstV2/JPN/Ishi-Im3/2015	Japan	2015
LC201594	Porcine astrovirus 2	PoAstV2/JPN/Iba-464-4-1/2015	Japan	2015
LT898434	Porcine astrovirus 2	PAstV_GER_L00855-K14_14-04_2014	Not available	Not available
MG930777	Porcine astrovirus 2	DIAPD5469-10	Italy	2015-11-01
MK460230	Porcine astrovirus 2	PoAstV2/CHN/WG-R2/2017	China	2017-11-01
JX556691	Porcine astrovirus 3	US-MO123	USA	2011-06-24
KY073229	Porcine astrovirus 3	NI-Brain/9-2016a/HUN	Hungary	2016
KY073231	Porcine astrovirus 3	NI-Brain/173-2016a/HUN	Hungary	2016
KY073232	Porcine astrovirus 3	NI-Brain/386-2015/HUN	Hungary	2015
KY940545	Porcine astrovirus 3	USA/IA/7023/2017	USA	2017
LC201595	Porcine astrovirus 3	PoAstV3/JPN/Bu2-5/2014	Japan	2014
LC201596	Porcine astrovirus 3	PoAstV3/JPN/Bu4-2-1/2014	Japan	2014
LC201597	Porcine astrovirus 3	PoAstV3/JPN/Bu4-4/2014	Japan	2014
LC201598	Porcine astrovirus 3	PoAstV3/JPN/Bu7-9/2014	Japan	2014
LC201599	Porcine astrovirus 3	PoAstV3/JPN/Bu8-4/2014	Japan	2014
LT898424	Porcine astrovirus 3	PAstV_GER_L00919-K17_14-02_2014	Not available	Not available
MK962341	Porcine astrovirus 3	AstV3/Pig-wt/ESP/B333/2017	Spain	2017-06-08
MK962342	Porcine astrovirus 3	AstV3/Pig-wt/ESP/B377/2017	Spain	2017-07-04
JF713713	Porcine astrovirus 4	35/USA	USA	2010
JQ340310	Porcine astrovirus 4	wild boar/WBAstV-1/2011/HUN	Hungary	2011-04-01
JX556692	Porcine astrovirus 4	AstV4-US-IL135	USA	2011-06-27
KU764484	Porcine astrovirus 4	15-13	USA: Oklahoma	2015-10-21
KU764485	Porcine astrovirus 4	15-14	USA: Oklahoma	2015-10-21
KU764486	Porcine astrovirus 4	15-12	USA: Oklahoma	2015-03-13
KX033447	Porcine astrovirus 4	WBAstV/CH/2015	China	2015-06-01
KX060808	Porcine astrovirus 4	JXJA	China	2014-09-01
KX060809	Porcine astrovirus 4	CH/JXZS/2014	China	2014-03-01
KY214437	Porcine astrovirus 4	15V010	Belgium	2015-01-01
KY933398	Porcine astrovirus 4	K456	Kenya	2012-08-01
LC201600	Porcine astrovirus 4	PoAstV4/JPN/Bu4-2-2/2014	Japan	2014
LC201601	Porcine astrovirus 4	PoAstV4/JPN/Bu4-6-1/2014	Japan	2014
LC201605	Porcine astrovirus 4	PoAstV4/JPN/HkKa2-1/2015	Japan	2015
LC201608	Porcine astrovirus 4	PoAstV4/JPN/HgTa2-3/2015	Japan	2015
LC201609	Porcine astrovirus 4	PoAstV4/JPN/MoI2-1-1/2015	Japan	2015
LC201610	Porcine astrovirus 4	PoAstV/JPN/MoI2-1-2/2015	Japan	2015
LC201611	Porcine astrovirus 4	PoAstV4/JPN/MoI2-2/2015	Japan	2015
LC201612	Porcine astrovirus 4	PoAstV4/JPN/MoI2-3-2/2015	Japan	2015
LC201613	Porcine astrovirus 4	PoAstV4/JPN/Ishi-Ya7-1/2015	Japan	2015
MH425243	Porcine astrovirus 4	Tianjin/2018	China	2018
MK460231	Porcine astrovirus 4	PoAstV4/CHN/WG-R2/2017	China	2017-11-01
MK613068	Porcine astrovirus 4	PAstV/CH/HB-SJZ/2018	China	2018
JF713711	Porcine astrovirus 5	33/USA	USA	2010
JX556693	Porcine astrovirus 5	AstV5-US-IA122	USA	2011-06-23
KP747574	Porcine astrovirus 5	AstV-LL-2	China	2006-10-01
LC201615	Porcine astrovirus 5	PoAstV5/JPN/HgTa2-1-3/2015	Japan	2015
LC201616	Porcine astrovirus 5	PoAstV/JPN/HgTa2-2/2015	Japan	2015
LC201617	Porcine astrovirus 5	PoAstV5/JPN/MoI2-1-3/2015	Japan	2015
LC201618	Porcine astrovirus 5	PoAstV5/JPN/MoI2-3-1/2015	Japan	2015
LC201619	Porcine astrovirus 5	PoAstV5/JPN/Ishi-Im1-1/2015	Japan	2015
LC201620	Porcine astrovirus 5	PoAstV5/JPN/Ishi-Im1-2/2015	Japan	2015
