# Supplementary material for: Comprehensive Analysis of Codon Usage on Porcine Astrovirus
Source: Viruses. 2020 Sep 6;12(9):991. doi: 10.3390/v12090991 (PMC7552017; doi:10.3390/v12090991)
Supplement: Supplementary file 1 [file viruses-12-00991-s001.zip › Supplementary_Files/PAstV_Supplementary_table_S2.xlsx]

## Sheet: genome
Table S2. The nucleotide composition and properties of complete CDS of the PAstVs.
IDs	A	C	G	U	GC	GC1s	GC2s	GC12s	GC3s	U3s	C3s	A3s	G3s	ENC
JF713710	0.26962	0.262237	0.242497	0.225646	0.504734	0.54935	0.435725	0.492537	0.529129	0.3036	0.378	0.2985	0.2592	56.7144
JF713711	0.239268	0.261206	0.233586	0.265941	0.494792	0.568182	0.44697	0.507576	0.469223	0.413	0.3157	0.2509	0.2381	53.6967
JF713712	0.268483	0.263544	0.242352	0.225621	0.505895	0.548757	0.439293	0.494025	0.529637	0.3086	0.3758	0.2921	0.2629	56.5962
JF713713	0.298348	0.22858	0.227968	0.245104	0.456548	0.536272	0.424507	0.480389	0.408903	0.3894	0.2519	0.3778	0.2402	52.0992
JQ340310	0.301241	0.223585	0.232667	0.242507	0.456252	0.533606	0.435513	0.484559	0.399637	0.3927	0.2382	0.3837	0.2413	52.4964
JX556690	0.266964	0.265212	0.248009	0.219815	0.513221	0.557784	0.434034	0.495909	0.547801	0.2925	0.3841	0.2866	0.2815	55.9608
JX556691	0.246072	0.232342	0.241953	0.279634	0.474294	0.543249	0.424714	0.483982	0.45492	0.4357	0.277	0.2553	0.2587	52.8559
JX556692	0.301044	0.223551	0.227637	0.247768	0.451188	0.528584	0.419691	0.474138	0.405184	0.3869	0.2457	0.3819	0.2407	52.195
JX556693	0.238492	0.259963	0.234167	0.267377	0.49413	0.564875	0.445783	0.505329	0.471733	0.4121	0.3157	0.2485	0.2425	54.0252
KJ495986	0.264012	0.265136	0.244901	0.225952	0.510037	0.558072	0.436898	0.497485	0.535164	0.3122	0.3762	0.2802	0.2694	56.6363
KP747573	0.273787	0.263889	0.239304	0.22302	0.503193	0.532088	0.441092	0.48659	0.536398	0.2915	0.3746	0.2996	0.276	55.2589
KP747574	0.243278	0.246301	0.234527	0.275895	0.480827	0.546539	0.446778	0.496659	0.449165	0.4314	0.2866	0.2557	0.2438	53.7145
KP759770	0.27251	0.266922	0.239943	0.220626	0.506865	0.538314	0.44636	0.492337	0.53592	0.2906	0.3739	0.2992	0.2766	56.1501
KP982872	0.271438	0.26466	0.240858	0.223045	0.505517	0.542317	0.448912	0.495614	0.525296	0.3072	0.3566	0.2952	0.28	56.6885
KU764484	0.308245	0.212483	0.221967	0.257305	0.43445	0.52134	0.410739	0.466039	0.371271	0.4165	0.217	0.3967	0.2305	51.1499
KU764485	0.308245	0.212483	0.221967	0.257305	0.43445	0.52134	0.410739	0.466039	0.371271	0.4165	0.217	0.3967	0.2305	51.1499
KU764486	0.307339	0.212232	0.222936	0.257492	0.435168	0.524771	0.413761	0.469266	0.366972	0.4222	0.212	0.3959	0.2297	50.974
KX033447	0.298455	0.225792	0.223497	0.252256	0.449289	0.52547	0.414869	0.47017	0.407526	0.3969	0.2587	0.375	0.2333	52.2255
KX060808	0.30072	0.221559	0.228602	0.24912	0.450161	0.523656	0.424437	0.474047	0.402389	0.386	0.2438	0.3925	0.2376	52.36
KX060809	0.300274	0.225472	0.228062	0.246191	0.453534	0.531079	0.419561	0.47532	0.409963	0.3858	0.2597	0.384	0.2336	52.7475
KY073229	0.249686	0.232233	0.238365	0.279717	0.470597	0.543868	0.423585	0.483726	0.44434	0.4428	0.2771	0.2616	0.2467	51.9499
KY073231	0.250943	0.232233	0.23695	0.279874	0.469182	0.543868	0.423113	0.483491	0.440566	0.4443	0.2764	0.265	0.2433	52.0428
KY073232	0.251258	0.23239	0.236792	0.27956	0.469182	0.543868	0.42217	0.483019	0.441509	0.4431	0.2773	0.2655	0.2431	52.0778
KY214437	0.298871	0.221821	0.225583	0.253725	0.447404	0.528668	0.416253	0.47246	0.397291	0.4138	0.2477	0.3699	0.2316	51.8951
KY214438	0.26518	0.258209	0.245353	0.231258	0.503563	0.549721	0.437268	0.493494	0.523699	0.3312	0.3595	0.2776	0.2756	56.9029
KY933398	0.299528	0.222324	0.230547	0.247602	0.45287	0.524897	0.41069	0.467794	0.423024	0.3887	0.2605	0.3617	0.253	53.0833
KY940076	0.269932	0.254081	0.248851	0.227136	0.502932	0.547313	0.434617	0.490965	0.526866	0.3313	0.3546	0.2749	0.2872	56.7285
KY940077	0.268474	0.26229	0.244688	0.224548	0.506977	0.549001	0.433397	0.491199	0.538535	0.307	0.3723	0.2826	0.2847	56.3738
KY940545	0.248513	0.234783	0.237986	0.278719	0.472769	0.540503	0.422883	0.481693	0.45492	0.4287	0.2882	0.2625	0.2489	53.4732
LC201585	0.260026	0.271575	0.250241	0.218158	0.521816	0.557267	0.43744	0.497353	0.570741	0.2774	0.4001	0.2701	0.2915	55.6017
LC201586	0.262144	0.269788	0.245262	0.222806	0.51505	0.553751	0.44386	0.498806	0.547539	0.3029	0.3878	0.2725	0.2733	55.1117
LC201587	0.272785	0.264226	0.239658	0.223332	0.503883	0.552068	0.436995	0.494532	0.522587	0.3054	0.3669	0.3028	0.2653	56.1533
LC201588	0.271122	0.262053	0.240414	0.226412	0.502466	0.548449	0.435322	0.491885	0.523628	0.3108	0.3706	0.2988	0.2619	56.8573
LC201589	0.263459	0.262347	0.248849	0.225345	0.511196	0.556932	0.437351	0.497141	0.539304	0.3119	0.3669	0.2752	0.2877	57.0952
LC201590	0.266125	0.264692	0.239529	0.229654	0.50422	0.553273	0.432394	0.492833	0.526995	0.3187	0.3703	0.2815	0.269	56.1152
LC201592	0.268853	0.257921	0.243663	0.229563	0.501584	0.551806	0.440114	0.49596	0.512833	0.3175	0.3515	0.3013	0.2707	56.032
LC201593	0.265873	0.258889	0.243651	0.231587	0.50254	0.546667	0.436667	0.491667	0.524286	0.3365	0.3581	0.2695	0.279	55.0552
LC201594	0.265267	0.261132	0.246819	0.226781	0.507952	0.544847	0.4375	0.491174	0.541508	0.3058	0.3709	0.2769	0.2851	56.8511
LC201595	0.247292	0.232647	0.239512	0.280549	0.472159	0.539588	0.422426	0.481007	0.454462	0.4376	0.2798	0.2548	0.2573	53.3219
LC201596	0.247789	0.231168	0.240012	0.281031	0.47118	0.537054	0.421317	0.479186	0.455169	0.4389	0.2797	0.2531	0.2573	53.471
LC201597	0.247789	0.231168	0.23986	0.281183	0.471028	0.536597	0.421317	0.478957	0.455169	0.4387	0.2801	0.2533	0.2569	53.4846
LC201598	0.244973	0.240098	0.241926	0.273004	0.482023	0.546618	0.428702	0.48766	0.47075	0.4123	0.301	0.2567	0.2527	53.8278
LC201599	0.24775	0.234172	0.24058	0.277498	0.474752	0.535469	0.426087	0.480778	0.4627	0.4278	0.2878	0.2535	0.2593	53.5087
LC201600	0.303961	0.22157	0.225486	0.248983	0.447055	0.532761	0.4216	0.47718	0.386805	0.3987	0.2382	0.3989	0.2227	50.9204
LC201601	0.30366	0.22172	0.225787	0.248833	0.447507	0.532309	0.4216	0.476954	0.388613	0.396	0.2402	0.3989	0.2229	51.0053
LC201605	0.302416	0.21792	0.231878	0.247786	0.449797	0.524088	0.422332	0.47321	0.402972	0.3947	0.2357	0.3805	0.2476	52.0507
LC201608	0.305543	0.219453	0.227005	0.247999	0.446458	0.527866	0.423652	0.475759	0.387857	0.4006	0.2405	0.3951	0.2241	52.0443
LC201609	0.298949	0.221772	0.224474	0.254805	0.446246	0.522973	0.424775	0.473874	0.390991	0.4172	0.2363	0.3751	0.2296	51.264
LC201610	0.299471	0.224187	0.227362	0.24898	0.45155	0.528798	0.429478	0.479138	0.396372	0.3995	0.2405	0.3819	0.2306	51.8098
LC201611	0.299471	0.224187	0.227362	0.24898	0.45155	0.528798	0.429478	0.479138	0.396372	0.3995	0.2405	0.3819	0.2306	51.8098
LC201612	0.299471	0.224187	0.227362	0.24898	0.45155	0.528798	0.429478	0.479138	0.396372	0.3995	0.2405	0.3819	0.2306	51.8098
LC201613	0.299335	0.222025	0.227938	0.250702	0.449963	0.52949	0.423503	0.476497	0.396896	0.3948	0.244	0.3863	0.2324	52.4062
LC201615	0.236871	0.263049	0.234809	0.265271	0.497858	0.569253	0.448834	0.509043	0.475488	0.415	0.3204	0.2406	0.2403	53.8603
LC201616	0.236871	0.263049	0.234809	0.265271	0.497858	0.569253	0.448834	0.509043	0.475488	0.415	0.3204	0.2406	0.2403	53.8603
LC201617	0.237506	0.262415	0.233222	0.266857	0.495637	0.568301	0.450738	0.509519	0.467872	0.4194	0.3184	0.2455	0.2307	53.5454
LC201618	0.237506	0.262415	0.233222	0.266857	0.495637	0.568301	0.450738	0.509519	0.467872	0.4194	0.3184	0.2455	0.2307	53.5454
LC201619	0.235303	0.256752	0.23292	0.275024	0.489673	0.5653	0.441373	0.503337	0.462345	0.4367	0.3089	0.235	0.2381	52.9151
LC201620	0.237665	0.258607	0.233222	0.270506	0.491829	0.565921	0.44931	0.507615	0.460257	0.4278	0.3078	0.2461	0.2327	53.6597
LT898424	0.246716	0.234494	0.24091	0.27788	0.475405	0.543538	0.430339	0.486939	0.452337	0.434	0.2784	0.2605	0.2532	52.7602
LT898434	0.269365	0.26873	0.240159	0.221746	0.508889	0.551429	0.439048	0.495238	0.53619	0.3033	0.3787	0.2885	0.2738	55.859
MG930777	0.268945	0.263724	0.244265	0.223066	0.507989	0.546274	0.435691	0.490982	0.542003	0.3005	0.3746	0.2843	0.2836	56.2333
MH425243	0.298668	0.225401	0.22752	0.248411	0.452922	0.530881	0.419164	0.475023	0.408719	0.3951	0.2519	0.369	0.2423	52.6519
MK460230	0.263433	0.26174	0.245727	0.229099	0.507467	0.552425	0.438337	0.495381	0.53164	0.3159	0.3625	0.2806	0.282	56.8641
MK460231	0.29994	0.226655	0.227259	0.246147	0.453914	0.528558	0.422031	0.475295	0.411151	0.3839	0.2506	0.3746	0.2463	53.056
MK613068	0.300242	0.224539	0.229374	0.245845	0.453914	0.533998	0.428377	0.481188	0.399365	0.3933	0.2392	0.3825	0.239	52.9464
MK962341	0.244394	0.233867	0.243173	0.278566	0.47704	0.542334	0.423341	0.482838	0.465446	0.4296	0.2815	0.2473	0.2696	53.6341
MK962342	0.243326	0.237681	0.242868	0.276125	0.480549	0.541876	0.425172	0.483524	0.4746	0.4196	0.2936	0.2451	0.2672	53.3581
Average	0.271351	0.242829	0.235979	0.249841	0.478808	0.542705	0.431031	0.486868	0.462686	0.378707	0.301567	0.308261	0.252658	53.8295
SD	0.0243599	0.0190285	0.00774807	0.020694	0.0253159	0.0135539	0.0108195	0.0116079	0.057926	0.0524693	0.0555106	0.057425	0.019745	1.90172
